# Supplementary material for: Prognostic Significance of Concurrent Hypovascular and Hypervascular Nodules in Patients with Hepatocellular Carcinoma
Source: PLoS One. 2016 Sep 20;11(9):e0163119. doi: 10.1371/journal.pone.0163119 (PMC5029907; doi:10.1371/journal.pone.0163119)
Supplement: S4 Table — (XLSX) [file pone.0163119.s006.xlsx]

## Sheet: S6 Table
Patients Number	Gender male	Age >67	Child-Pugh Class (0: A, 1: B)	HBV (0: negative, 1: postive (with NA), 2: positive (without NA)	HCV	Single hypervascular HCC, ≤20mm	AFP ≥100	Initial Treatmet (0: RFA, 1; PEI)	Hypovascular nodules	RFS	Event	OS	Event	Treatment effect of initial treatment (1: TE4)	Stage at the time of initial recurrence (0: none recurrence, 1: within early stage, 2: beyond early stage)	Child-Pugh at the time of progression (0: none reccurence, 1: A, 2: B, 3: C)	Treatment of initial recurrecen (0: none reccurece, 1: local ablation, 2: TACE, 3: others)	Number of treatment	Number of local therapy (excluding initial treatment)	Number of TACE	Number of other therapy	Cause of death
1	1	0	0	0	0	0	1	0	0	12.1333	0	12.1333	0	0	0	0	0	2	1	0	0	0
3	1	1	0	0	0	0	0	0	0	70.9333	1	96.9	1	0	1	1	1	3	2	0	0	other
4	1	1	0	0	1	0	0	0	0	17.3667	1	119.067	1	1	2	2	2	6	1	4	0	HCC
5	1	0	0	0	1	0	0	1	0	18.7667	0	18.7667	0	0	0	0	0	2	0	1	0	0
6	1	0	0	0	0	0	0	1	0	45	1	48.5	0	1	1	1	2	3	1	1	0	0
7	1	0	0	2	0	0	1	0	0	158.233	0	158.233	0	1	0	0	0	1	0	0	0	0
8	0	0	1	0	1	1	0	1	0	59.8333	1	66.6	0	1	2	2	3	1	0	0	0	0
9	1	0	1	0	1	0	0	0	0	22.8333	1	22.8333	1	0	0	0	0	2	1	0	0	HCC
10	1	0	1	0	1	0	0	0	0	39.2	1	39.2	1	0	0	0	0	2	1	0	0	other
11	1	0	0	0	1	1	0	0	0	28	1	63.4667	1	0	1	1	1	5	3	0	1	HCC
12	1	1	0	0	1	1	0	0	0	73.4667	1	149.4	1	1	2	1	2	8	2	4	1	other
13	0	1	0	0	1	1	0	0	0	75.5333	1	75.5333	1	0	0	0	0	1	0	0	0	other
14	0	0	1	0	1	0	0	1	0	16.3	0	16.3	0	0	0	0	0	1	0	0	0	0
15	1	0	0	0	1	0	0	1	0	58.1	1	117.767	1	0	1	1	1	7	1	4	1	other
16	1	1	0	0	1	1	0	0	0	91.2	0	91.2	0	0	0	0	0	5	2	1	1	0
18	1	1	0	0	1	0	0	1	0	19.5667	0	19.5667	0	0	0	0	0	1	0	0	0	0
19	1	0	0	0	1	1	0	1	0	35.5667	1	35.5667	1	0	0	0	0	3	0	0	2	HCC
22	0	0	0	0	1	0	0	1	0	28.3333	1	42.3333	1	1	2	1	2	5	2	2	0	other
24	0	1	0	0	1	0	1	0	0	5.7	0	5.7	0	1	0	0	0	2	0	1	0	0
25	1	1	0	0	1	0	0	1	0	12.6333	1	31.3	1	1	1	1	1	3	1	1	0	other
26	1	1	1	0	0	0	0	0	0	20.0667	0	20.0667	0	1	0	0	0	3	2	0	0	0
30	1	0	1	2	0	0	0	1	0	8.43333	1	25.3667	1	0	2	2	2	3	1	1	0	Liver dysfunction
32	1	0	0	0	1	1	0	1	0	31.2667	1	66.4	1	0	1	1	2	4	1	1	1	Liver dysfunction
33	1	0	0	0	1	0	0	1	0	20.2667	1	92.2333	0	1	2	1	2	8	4	3	0	0
34	1	0	0	2	0	1	0	1	0	30.2	1	122.833	0	1	1	1	1	3	2	0	0	0
35	0	1	1	0	1	0	1	0	0	20.5333	1	59.3	1	1	1	2	2	3	1	1	0	Liver dysfunction
36	1	0	0	0	1	1	0	1	0	19.5	1	20.2333	0	1	2	2	2	2	0	1	0	0
37	0	1	0	0	1	1	0	1	0	42.7333	1	89.6667	0	1	1	1	1	6	2	3	0	0
41	1	0	0	0	1	1	0	0	0	52.2333	1	138.133	0	1	1	1	1	5	4	0	0	0
42	1	1	0	0	1	0	0	0	0	12.1	1	74.7	1	1	1	1	1	3	1	1	0	HCC
43	1	0	1	0	1	0	0	1	0	5.13333	1	22.8333	1	1	2	3	2	4	1	2	0	HCC
44	0	0	0	0	1	1	0	0	0	44.3	1	60.1667	0	1	1	1	1	4	2	1	0	0
45	1	1	0	0	1	1	0	0	0	25.8667	1	31.2	1	1	1	1	3	3	2	0	0	other
46	1	0	0	0	1	0	1	1	0	10.3667	1	62.5667	1	1	2	1	3	5	1	2	1	Liver dysfunction
48	1	1	0	0	1	1	0	1	0	40.2333	1	56.5667	1	1	1	1	1	4	3	0	0	other
49	1	0	0	2	1	1	0	0	0	1.16667	0	1.16667	0	1	0	0	0	1	0	0	0	0
53	0	1	0	0	1	1	0	0	0	24.8333	1	111.3	1	1	1	1	1	7	3	2	1	HCC
54	1	0	0	1	0	0	0	0	0	21.7667	1	70.8	1	1	1	1	2	4	2	1	0	other
55	1	1	0	0	1	1	0	0	0	15.2	1	44.8	1	1	1	1	1	4	2	1	0	HCC
56	0	1	0	0	1	0	1	0	0	23.3	1	33.7	1	1	2	1	2	3	0	2	0	HCC
59	0	0	0	1	1	0	0	1	0	36.4	1	90.8667	1	1	2	1	2	6	3	2	0	HCC
60	0	1	0	0	1	0	1	1	0	12.8333	1	43.7	1	1	2	2	2	5	1	2	1	HCC
62	0	1	0	0	1	0	1	0	0	105.3	1	119.933	0	1	2	1	1	4	2	1	0	0
64	1	0	0	0	0	0	0	0	0	55.8667	1	116.067	1	1	2	1	2	6	3	2	0	HCC
65	0	0	0	0	1	1	1	1	0	27.3667	1	78.6667	1	1	1	1	1	4	2	1	0	HCC
66	1	1	1	0	1	1	1	1	0	7.43333	1	7.43333	1	1	0	0	0	1	0	0	0	Liver dysfunction
67	0	1	0	0	1	0	1	0	0	25.3333	1	25.3333	1	1	0	0	0	1	0	0	0	HCC
69	0	1	0	0	1	1	0	0	0	13.5	1	82.3	1	1	1	1	3	2	0	0	1	other
72	1	1	1	0	1	0	0	0	0	41.8667	1	75.9	1	1	1	2	1	6	3	2	0	HCC
73	1	0	0	0	1	0	0	0	0	27.1667	1	43.5667	1	1	2	1	2	2	0	1	0	HCC
76	0	1	0	0	1	1	0	1	0	40.7	1	42.2	0	1	2	1	2	3	0	1	1	0
77	1	1	0	0	1	1	0	1	0	45.1333	1	59.1	1	1	2	1	2	3	0	2	0	Liver dysfunction
78	1	0	0	0	1	1	0	0	0	34.6333	1	34.6333	1	1	0	0	0	1	0	0	0	other
81	1	0	1	0	1	1	1	1	0	9.2	1	27.8667	1	1	1	2	1	2	1	0	0	other
90	1	0	0	0	1	1	1	1	0	83.2	0	83.2	0	1	0	0	0	1	0	0	0	0
91	1	0	1	0	1	1	0	1	0	56.4667	1	80.0667	1	1	1	2	1	3	1	1	0	Liver dysfunction
94	0	1	0	0	1	0	0	1	0	11.4	1	11.4	1	1	0	0	0	1	0	0	0	HCC
95	0	0	0	0	1	1	1	1	0	36.5667	1	105.167	1	1	1	1	1	7	2	3	1	HCC
96	1	0	0	0	1	1	0	1	0	29.4333	1	58.2667	1	1	2	1	2	5	2	2	0	other
97	1	1	0	0	1	0	0	0	0	14.8	1	27.6333	1	1	2	2	3	3	0	2	0	other
98	1	1	0	0	1	0	0	0	0	14.6667	1	37.5	1	1	1	1	3	4	1	1	1	HCC
99	1	1	0	0	1	1	0	0	0	29.1667	1	95	1	1	1	1	1	4	1	2	0	HCC
102	0	0	0	0	1	1	0	0	0	83.0667	0	83.0667	0	1	0	0	0	1	0	0	0	0
103	1	1	0	0	1	1	0	1	0	43.0333	1	93.8333	1	1	1	2	1	8	6	1	0	Liver dysfunction
104	1	1	0	1	1	1	0	1	0	19.3333	1	45.7	1	1	1	1	1	5	1	2	1	HCC
106	1	1	0	0	1	1	1	1	0	25.8333	1	25.8333	1	1	0	0	0	2	0	1	0	HCC
109	1	0	0	0	1	0	1	0	0	45.4667	1	99.8333	0	1	1	1	1	9	3	4	1	0
112	1	0	1	0	1	0	0	1	0	19.1667	1	34.6667	1	1	1	2	1	2	1	0	0	Liver dysfunction
113	1	0	0	0	1	0	1	1	0	46.8667	1	66.6667	1	1	2	1	2	5	1	3	0	HCC
118	0	0	0	0	1	1	1	1	0	94.5333	0	94.5333	0	1	0	0	0	1	0	0	0	0
119	1	0	0	0	1	0	0	1	0	94.6667	1	93.6	0	1	1	1	1	7	4	2	0	0
120	1	1	0	0	1	1	0	1	0	55.8667	0	55.8667	0	1	0	0	0	1	0	0	0	0
123	0	1	0	0	0	0	0	0	0	90.8667	0	90.8667	0	1	0	0	0	2	1	0	0	0
125	1	1	0	1	0	0	1	1	0	37.1333	1	77.2	1	1	1	1	1	8	5	1	1	HCC
126	1	0	0	0	1	0	0	1	0	18.9667	1	60.1333	1	1	1	1	3	1	0	0	0	Liver dysfunction
133	1	1	0	0	1	0	0	1	0	25.6667	1	25.6667	1	1	0	0	0	1	0	0	0	other
137	1	1	1	0	1	0	0	0	0	83.3667	0	83.3667	0	1	0	0	0	3	1	0	1	0
143	1	0	0	1	0	0	0	0	0	15.1667	1	21.3	1	1	2	1	2	3	1	1	0	HCC
144	1	0	0	0	1	1	0	1	0	77.0333	0	77.0333	0	1	0	0	0	1	0	0	0	0
145	1	0	0	0	0	0	0	1	0	17.2333	1	75.6	0	1	1	1	1	8	6	0	1	0
147	1	0	0	0	0	1	0	1	0	6.56667	1	6.56667	1	0	0	0	0	1	0	0	0	Liver dysfunction
150	0	1	0	0	1	1	0	0	0	71.9667	0	71.9667	0	1	0	0	0	2	1	0	0	0
151	0	1	0	0	1	0	0	0	0	26.0333	1	72.3333	0	1	1	1	1	6	3	1	1	0
152	1	0	0	0	1	1	0	1	0	70.2	0	70.2	0	1	0	0	0	3	2	0	0	0
153	1	0	1	1	0	0	0	0	0	69.4	0	69.4	0	1	0	0	0	1	0	0	0	0
155	1	0	0	0	1	0	0	0	0	8.26667	1	13.9667	1	1	2	1	2	3	0	2	0	HCC
158	1	0	0	0	1	0	0	0	0	15.2	1	65.9	0	1	1	1	1	4	1	1	1	0
159	1	1	0	0	1	0	0	0	0	20.7333	1	39.1667	1	1	1	1	1	4	1	1	1	HCC
160	1	0	1	0	1	0	1	0	0	28.7333	0	28.7333	0	1	0	0	0	1	0	0	0	0
161	1	0	0	0	1	1	0	0	0	12.8	1	49.1	1	1	1	1	1	7	4	0	2	other
162	0	1	0	0	1	1	0	0	0	60.9	0	60.9	0	1	0	0	0	1	0	0	0	0
165	1	0	0	1	0	0	0	0	0	14.1667	1	46.6	1	1	1	1	2	7	1	3	2	HCC
166	1	0	0	0	1	1	0	0	0	33.2333	1	60	0	1	1	1	1	5	4	0	0	0
167	0	1	0	0	1	1	0	0	0	31	0	31	0	1	0	0	0	1	0	0	0	0
169	1	1	0	0	1	1	0	0	0	14.9	1	29.6667	0	1	1	1	2	3	1	1	0	0
170	0	1	0	0	1	0	0	0	0	76.7	1	56.7333	0	1	1	1	1	1	0	0	0	0
171	1	0	1	0	1	0	0	0	0	17.0667	1	56.4	0	1	1	2	1	6	4	1	0	0
176	1	0	1	0	0	1	0	0	0	41.9333	1	55.1	0	1	1	2	1	3	2	0	0	0
180	1	1	1	0	1	1	0	0	0	3.26667	1	51.8333	0	1	1	2	1	7	2	4	0	0
184	1	0	0	0	1	1	1	0	0	22.6	1	51.3	0	1	1	2	1	6	5	0	0	0
186	1	0	0	1	0	1	0	0	0	16.6667	1	48.1667	0	1	1	1	1	2	1	0	0	0
187	1	0	0	0	1	1	0	0	0	27.4667	1	46.6	0	1	2	1	1	2	0	1	0	Liver dysfunction
192	1	1	0	0	1	1	0	0	0	25.1333	1	41.3333	0	1	1	1	1	5	3	1	0	0
193	1	1	1	1	0	0	1	0	0	10.4	1	10.4	1	1	0	0	0	1	0	0	0	Liver dysfunction
195	0	1	0	0	1	1	0	0	0	41	0	41	0	1	0	0	0	1	0	0	0	0
196	1	1	0	0	0	0	0	0	0	22.5	1	40.3	1	1	2	1	3	4	2	0	1	other
197	1	0	0	0	1	0	0	0	0	20	1	39.4333	0	1	2	1	3	5	0	4	0	0
