# Supplementary material for: Prognostic Significance of Concurrent Hypovascular and Hypervascular Nodules in Patients with Hepatocellular Carcinoma
Source: PLoS One. 2016 Sep 20;11(9):e0163119. doi: 10.1371/journal.pone.0163119 (PMC5029907; doi:10.1371/journal.pone.0163119)
Supplement: S5 Table — (XLSX) [file pone.0163119.s007.xlsx]

## Sheet: S7 Table
Patients Number	Gender male	Age >67	Child-Pugh Class (0: A, 1: B)	HBV (0: negative, 1: postive (with NA), 2: positive (without NA)	HCV	Single hypervascular HCC, ≤20mm	AFP ≥100	Initial Treatmet (0: RFA, 1; PEI)	Hypovascular nodules	Size of hypovascular nodule (0: ≤10 mm, 1: >10 mm)	Number of hypovascular nodule (0: single, 1: >1)	Time to hypervascularization	Event	RFS	Event	OS	Event	Treatment effect of initial treatment (1: TE4)	Stage at the time of initial recurrence (0: none recurrence, 1: within early stage, 2: beyond early stage)	Child-Pugh at the time of progression (0: none reccurence, 1: A, 2: B, 3: C)	Treatment of initial recurrecen (0: none reccurece, 1: local ablation, 2: TACE, 3: others)	Number of treatment	Number of local therapy (excluding initial treatment)	Number of TACE	Number of other therapy	Cause of death
28	1	1	0	0	1	0	1	1	1	0	0	72.6667	1	12.5667	1	28.5333	0	1	1	1	1	4	3	0	0	0
31	1	1	0	0	1	1	1	1	1	1	0	28.6667	1	8.36667	1	57.1667	1	0	1	1	1	6	1	4	0	HCC
40	1	0	0	0	1	0	0	0	1	0	0	14.2667	1	11.7	1	38.6333	1	1	2	1	3	3	1	1	0	HCC
50	1	0	0	0	1	0	0	1	1	0	1	84.5	1	80.7	1	119.133	1	1	1	1	2	1	0	0	0	HCC
52	0	1	0	0	1	1	0	0	1	1	0	38.6333	1	35.4667	1	76.1333	1	1	1	1	2	1	0	0	0	Liver dysfunction
57	1	0	0	0	1	0	0	0	1	1	0	41.8333	1	41.2667	1	92.7333	1	1	2	2	2	4	2	1	0	HCC
63	1	0	0	0	1	0	0	0	1	0	0	11.9667	1	14.3333	1	38.6	1	1	1	2	2	2	1	0	0	other
68	1	1	0	0	1	0	0	0	1	0	0	0.1	0	4.63333	1	4.63333	1	1	0	0	0	2	1	0	0	Liver dysfunction
74	0	1	0	0	0	0	0	1	1	1	1	2.46667	0	9.03333	1	9.03333	1	1	0	0	0	5	2	2	0	other
79	0	1	0	0	1	0	0	1	1	1	1	47.9333	1	13.7667	1	52.0667	1	1	1	1	1	7	4	2	0	other
80	1	0	1	0	1	0	1	1	1	0	0	22.3667	0	22.5667	1	22.5667	1	1	0	0	3	2	0	1	0	Liver dysfunction
87	0	0	1	0	0	1	0	0	1	1	1	22.1667	1	22.1667	1	108.7	0	1	1	2	1	2	0	1	0	0
88	0	1	1	0	1	0	0	1	1	0	1	9.96667	1	8.53333	1	32	1	1	1	3	1	5	2	2	0	Liver dysfunction
89	1	1	0	0	1	0	0	1	1	1	1	34.8333	1	26.9	1	42.0333	1	1	2	2	2	1	0	0	0	HCC
92	0	0	0	0	1	1	1	0	1	1	0	5.3	1	4.2	1	52.1667	1	1	1	1	1	1	0	0	0	other
93	0	1	1	0	1	1	0	1	1	0	0	29.2667	1	32.3	1	56.8	1	1	1	2	1	2	1	0	0	HCC
100	1	0	0	0	1	0	0	0	1	1	0	35.2667	1	26.1333	1	76.2333	1	1	1	1	1	4	1	2	0	HCC
105	1	1	0	0	1	0	0	0	1	0	0	37.6333	1	39.6667	1	100.6	0	1	1	1	1	2	1	0	0	0
107	0	1	0	0	1	1	0	0	1	0	0	18.4333	1	12.1333	1	63.9667	1	1	2	1	2	2	1	0	0	other
108	1	0	1	0	1	1	0	1	1	1	0	26	0	25.2333	1	29.4667	1	0	2	1	2	1	0	0	0	HCC
110	1	0	0	0	1	1	0	0	1	1	0	12.1333	1	8.03333	1	36.2667	1	1	1	1	1	3	0	2	0	other
111	1	0	0	0	1	1	1	0	1	1	0	39.4333	1	34.4	1	49.5667	1	1	1	1	1	5	3	1	0	HCC
115	1	1	0	0	1	1	0	0	1	0	0	11.7667	0	21.8333	1	21.8333	1	1	0	0	0	3	2	0	0	other
116	1	0	1	0	0	0	0	1	1	0	1	19.5	1	19.5	1	95.1	0	1	1	2	1	1	0	0	0	0
117	1	1	0	0	1	0	0	1	1	1	0	19.7333	1	17.6	1	48.5333	1	0	2	1	3	4	0	3	0	HCC
122	0	1	1	0	1	0	0	0	1	0	0	11.4333	0	28.2333	1	28.2333	1	1	0	0	3	3	0	2	0	other
124	1	0	0	0	1	1	0	1	1	0	0	33	1	33	1	72.8667	1	1	2	1	2	5	4	0	0	HCC
128	1	0	0	0	1	0	0	1	1	1	0	16.3667	1	17.5667	1	32.6	1	1	2	2	2	7	2	4	0	HCC
129	0	0	0	0	0	0	0	0	1	1	0	36.6	1	36.6	1	53.6	1	1	1	1	1	2	0	0	1	Liver dysfunction
130	1	1	1	0	1	0	0	1	1	0	0	9.2	1	7.46667	1	66.9667	1	1	1	2	1	7	0	5	1	other
134	1	1	0	0	1	1	0	1	1	1	0	15.1	1	15.1	1	67	1	1	1	1	1	4	0	2	1	HCC
139	1	0	1	0	1	0	1	0	1	0	0	23.4333	1	16.8	1	39.1667	1	1	2	2	2	9	2	5	1	Liver dysfunction
140	1	1	1	0	1	1	0	0	1	1	0	20.1667	1	18.1667	1	47.9333	1	1	1	2	1	3	0	1	1	other
142	1	0	1	0	1	0	0	0	1	0	1	23.4667	0	20.4333	1	25.1667	1	1	1	3	3	7	2	3	1	Liver dysfunction
148	1	1	0	0	1	1	0	1	1	1	0	17.5333	1	34.8667	1	44.4667	1	1	2	1	2	1	0	0	0	other
156	1	1	0	0	1	0	0	0	1	1	1	24.8667	1	14.1	1	56.8667	1	1	1	1	1	1	0	0	0	other
157	1	0	0	0	0	1	0	1	1	0	0	18.9	1	22.3667	1	52.4	1	1	1	1	1	7	2	4	0	Liver dysfunction
163	0	0	0	1	0	0	0	0	1	0	0	5.4	1	7.66667	1	62.2	0	1	1	1	3	6	0	5	0	0
164	0	1	1	0	1	0	0	0	1	0	0	16.8667	0	26.2667	1	26.2667	1	1	0	0	0	4	3	0	0	other
172	1	1	1	0	1	0	0	0	1	0	0	3.76667	0	5.96667	1	5.96667	1	1	0	0	0	3	0	2	0	Liver dysfunction
174	0	1	0	0	1	1	0	0	1	0	0	10.4333	1	10.4333	1	33.1333	1	1	2	2	2	11	5	5	0	Liver dysfunction
181	1	1	0	0	1	0	0	0	1	1	0	19.1667	1	19.1667	1	34.8	1	1	1	1	2	5	1	3	0	other
182	1	1	0	0	1	0	0	0	1	0	0	15.0667	1	21.4	0	21.4	0	1	0	0	0	5	3	1	0	0
185	0	0	0	0	1	0	0	0	1	1	1	4.8	1	23.5	0	23.5	0	1	0	0	0	2	1	0	0	0
194	1	1	0	0	1	1	0	0	1	1	0	8.56667	1	8.56667	1	41.0333	0	1	1	2	1	3	2	0	0	HCC
