# Supplementary material for: Prognostic Significance of Concurrent Hypovascular and Hypervascular Nodules in Patients with Hepatocellular Carcinoma
Source: PLoS One. 2016 Sep 20;11(9):e0163119. doi: 10.1371/journal.pone.0163119 (PMC5029907; doi:10.1371/journal.pone.0163119)
Supplement: S6 Table — (XLSX) [file pone.0163119.s008.xlsx]

## Sheet: S8 Table
Nodule number	Size	Time to hypervascularization	Events
7	10	72.6667	1
9	15	28.6667	1
14	6	14.2667	1
20	5	84.5	1
21	9	84.5	1
23	15	38.6333	1
24	11	41.8333	1
28	7	11.9667	1
29	10	0.1	0
34	19	2.46667	0
36	8	47.9333	1
37	12	47.9333	1
38	10	22.3667	0
45	12	22.1667	1
46	8	22.1667	1
47	9	22.1667	1
48	8	9.96667	1
49	7	10.4333	0
50	10	34.8333	1
51	30	34.8333	1
52	13	5.3	1
53	9	29.2667	1
55	14	35.2667	1
58	6	37.6333	1
59	10	18.4333	1
60	19	26	0
61	20	12.1333	1
62	11	39.4333	1
64	10	11.7667	0
65	7	19.5	1
66	9	47.0667	1
67	7	47.0667	1
68	6	47.0667	1
69	11	19.7333	1
72	7	11.4333	0
73	10	33	1
76	15	16.3667	1
77	14	36.6	1
78	9	9.2	1
81	11	15.1	1
87	10	23.4333	1
88	15	20.1667	1
90	5	23.4667	0
91	5	23.4667	0
94	12	17.5333	1
98	7	49.2	1
99	13	24.8667	1
100	10	18.9	1
101	8	5.4	1
102	8	16.8667	0
105	8	3.76667	0
107	10	10.4333	1
113	11	19.1667	1
114	9	15.0667	1
116	9	4.8	1
117	13	11.1	1
125	11	8.56667	1
